# Supplementary material for: Neddylation inhibition induces glutamine uptake and metabolism by targeting CRL3SPOP E3 ligase in cancer cells
Source: Nat Commun. 2022 May 31;13:3034. doi: 10.1038/s41467-022-30559-2 (PMC9156729; doi:10.1038/s41467-022-30559-2)
Supplement: Supplementary file 4 — Source Data [file 41467_2022_30559_MOESM4_ESM.xlsx]

## Sheet: Figure 1
	Figure 1a
	Glutamine and glutamate metabolism	Alanine aspartate and glutamate metabolism	Arginine biosynthesis	Arginine and proline metabolism	Nitrogen metabolism	Butanoate metabolism	Citrate cycle (TCA cycle)	Glyoxylate and dicarboxylate metabolism	Pantothenate and CoA biosynthesis	Glutathione metabolism
	0.67	0.58	0.5	0.25	0.25	0.2	0.17	0.16	0.11	0.11
	Figure 1b
	Glutamine and glutamate metabolism	Taurine and hypotaurine metabolism	Alanine, aspartate and glutamate metabolism	Arginine biosynthesis	Nitrogen metabolism	Cysteine and methionine metabolism	Glycine, serine and threonine metabolism	Butanoate metabolism	Glyoxylate and dicarboxylate metabolism	Pantothenate and CoA biosynthesis	Glutathione metabolism
	0.67	0.5	0.32	0.25	0.25	0.18	0.15	0.13	0.12	0.11	0.08
	Figure 1c					Figure 1d					Figure 1e
	0 nM	100 nM	300 nM	1000 nM		0 nM	100 nM	300 nM	1000 nM			100% Gln			50% Gln			25% Gln
	100	97.45	189.75	419.71		100	261.95	434.07	304.89		0 nM	100	100	100	79	107	82	69	91	74
	100	230.25	385.33	266.28		100	139.38	227.76	493.43		30 nM	76	92	99	66	74	75	48	62	54
	100	139.38	227.76	493.43		100	117.34	269.45	276.18		100 nM	63	64	75	37	41	56	33	34	36
							Figure 1g
								0 nM			100 nM			300 nM			1000 nM
							ASCT2	1	1	1	1.48	0.7	0.89	0.89	1.28	0.95	1.02	0.98	1.78
							SNAT1	1	1	1	1.41	0.96	0.79	1.48	1.23	1.29	1.23	0.87	1.05
							SNAT2	1	1.06	1	0.92	0.99	0.97	0.96	0.99	0.95	0.74	0.98	0.97
							GLS	1	1.07	1.03	1.28	0.81	0.95	1.23	0.76	0.93	0.93	0.97	0.89
							GOT2	1	1.11	1	1.44	0.96	1.11	1.5	1.23	1.37	1.24	1.04	1.04
							GLUD1	1	1	1.11	1.48	1.37	0.93	1.42	1.1	1.17	1.35	1.43	0.98
	Figure 1i
		si-NC			si-ASCT2#1			si-ASCT2#2
	0 nM	100	100	100	85.71	83.46	88.04	77.59	71.25	61.04
	300 nM	307.78	170.9	399.59	165.34	126.34	168.06	152.83	147.84	127.9
	Figure 1j
		si-NC			si-ASCT2#1			si-ASCT2#2
	0 nM	100	100	100	89.96	88.93	90.01	86.07	90.73	76.82
	300 nM	343.42	201.08	420.81	165.04	147.84	209.03	167.7	185.3	152.44
	Figure 1k
		si-NC			si-ASCT2#1			si-ASCT2#2
	0 nM	100	100	100	65.44	51.16	66.36	47.06	40.31	42.99
	100 nM	69.12	64.34	79.44	45.59	33.33	42.99	28.68	22.48	21.49

## Sheet: Figure 3
											Figure 3d
											Time after CHX (h)	si-NC			si-SPOP#1
											0	0	0	0	0	0	0
											3	-0.87138	-0.51618	-0.6875	-0.11685	-0.21946	-0.33214
											6	-1.32239	-1.55948	-1.23211	-0.58918	-0.7071	-0.54672
											9	-2.05711	-1.58052	-1.70326	-0.70264	-0.65575	-0.81292
											12	-2.04862	-1.47414	-1.65083	-0.63196	-0.99392	-0.79805

## Sheet: Figure 4
		Figure 4i
		Time after CHX (h)	si-NC			si-CK1δ#1
		0	0	0	0	0	0	0
		3	-0.46002	-1.01098	-1.12787	-0.30172	-0.129784	-0.15745
		6	-1.74219	-1.50158	-1.38489	-0.97839	-0.37085	-0.50019
		9	-1.47363	-1.6244	-1.28841	-1.01055	-0.73224	-1.00454
		12	-1.92647	-1.83789	-1.71756	-1.54206	-0.92055	-1.34535

## Sheet: Figure 5
	Figure 5f
	Time after CHX (h)	Gln+			Gln-
	0	0	0	0	0	0	0
	0.5	-0.52755	-0.47549	-0.03612	-0.42179	-0.0029	-0.0056
	1	-1.02656	-1.00202	-0.79234	-1.44843	-1.05096	-0.92286
	2	-1.53154	-1.15549	-0.89518	-2.83187	-2.14942	-1.85803

## Sheet: Figure 6
									Figure 6b
									si-NC	si-ASCT2#1	si-SPOP#1	si-SPOP#1 & si-ASCT2#1	si-ASCT2#2	si-SPOP#2	si-SPOP#2 & si-ASCT2#2
									100	88.52	107.19	81.24	63.29	114.47	60
									100	84.25	112.11	44.23	77.33	125.71	79.28
									100	66.43	112.55	68.93	88.81	118.52	78.58
									Figure 6c
									si-NC	si-ASCT2#1	si-SPOP#1	si-SPOP#1 & si-ASCT2#1	si-ASCT2#2	si-SPOP#2	si-SPOP#2 & si-ASCT2#2
									100	88.53	124.7	80.47	67.46	109.75	70.45
									100	90.66	102.7	82.12	81.31	106.75	81.43
									100	92.71	110.99	92.8	90.11	105.63	88.04
		Figure 6d					Figure 6e					Figure 6f
		HA-vector	HA-ASCT2	HA-ASCT2/3A			HA-vector	HA-ASCT2	HA-ASCT2/3A			si-NC	si-ASCT2#1	si-SPOP#1	si-SPOP#1 & si-ASCT2#1	si-ASCT2#2	si-SPOP#2	si-SPOP#2 & si-ASCT2#2
		100	113.79	121.24			100	115.25	143.22			100	51.67	117.5	50.83	45	122.5	43.33
		100	109.02	117.31			100	119	138.03			100	39.17	139.17	68.33	30.83	140	32.5
		100	108.82	143.66			100	114.08	180.43			100	57.26	112.9	29.84	47.58	112.9	15.32
		Figure 6g
		si-NC	si-ASCT2#1	si-SPOP#1	si-SPOP#1 & si-ASCT2#1	si-ASCT2#2	si-SPOP#2	si-SPOP#2 & si-ASCT2#2
		100	20.25	136.71	8.86	8.85	110.13	3.8
		100	18.18	166.67	21.21	6.06	242.42	12.12
		100	11.32	135.85	15.09	7.55	177.36	20.75
												Figure 6k
		Figure 6i										shNC	shASCT2	shSPOP	shASCT2&shSPOP
												0.59	0.11	1.17	0.3
		Days	0	10	14	17	21	24	28	31		0.41	0.13	0.99	0.26
												0.57	0.13	0.69	0.23
		shNC	0	36.15	91.31	163.94	394.92	466.25	770.51	528.65		0.44	0.08	0.69	0.09
			0	47.28	87.82	132.67	199.7	207.99	360.4	646.18		0.22	0.09	0.56	0.13
			0	59.43	71.51	206.67	230.34	261.68	738.49	770		0.35	0.18	0.76	0.1
			0	59.99	152.4	114.29	258.49	369.72	373.63	400.14		0.33	0.05	0.76	0.1
			0	77.92	72.73	192.04	379.43	404.86	460.75	408.39
			0	41.39	113.03	57.87	206.19	295.2	318.39	823.95
			0	60.28	42.59	131.53	297.58	185.22	278.28	445
		shASCT2	0	45.91	41.79	77.24	79.87	100.44	107.2	142.79
			0	24.72	30.97	63.18	115.13	198.95	62.91	102.81
			0	122.39	223.13	89.81	230.34	261.68	69.35	77.7
			0	27.13	67.79	74.81	258.49	187.023	63.58	77.2
			0	54.7	90.65	328.81	67.44	139.42	397.43	400.13
			0	48.82	62.16	93.49	101.11	121.2	357.26	235.11
			0	56.76	56.54	102.74	58.55	118.52	221.11	168.11
		shSPOP	0	77.92	152.4	206.67	379.43	409.19	703.21	759.01
			0	105.15	155.58	201.42	476.58	605.15	631.53	823.95
			0	60.28	113.03	192.04	434.39	520.45	522.67	1143.11
			0	78.04	129.21	234.51	383.16	401.75	1003.24	1261.13		Figure 6m
			0	86.46	107.14	209.62	401.68	568.95	748.29	959.59
			0	77.69	131.73	175.95	366.9	597.02	722.59	733.01			MLN4924			MLN4924+V-9302
			0	82.48	129.34	246.66	359.86	509.12	681.08	792.44		0	100	100	100	76.25	79.45	75.64
												30	92.5	88.93	83.33	70	68.77	69.66
												100	65	60.47	47.86	37.5	43.48	34.62
		shSPOP & shASCT2	0	26.58	67.11	100.89	154.7	291.28	126.56	110.37
			0	35.5	66.3	23.39	90.17	140.52	171.97	293.06
			0	12.1	85	38.61	53.25	94	151.23	148.09		Figure 6n
			0	12.38	42.38	71.04	55.28	87.29	220.93	278.54
			0	30.33	23.63	61.83	153.55	107.69	298.41	233.93		Control	MLN4924	V-9302	MLN+V-9302
			0	16.23	26.79	95.74	155.64	223.56	344.65	282.26		100	78.77	54.75	36.87
			0	27.87	39.31	101.4	214.58	283.32	200.07	137.53		100	96.38	70.29	29.71
												100	82	58	33.33
		Figure 6o										Figure 6p
		Days	0	2	4	7	9	11	14			Control	MLN4924	V-9302	MLN+V-9302
												0.32	0.37	0.35	0.35
		Control	199.66	276.07	337.82	687.95	676.4	546.93	734.68			0.35	0.2	0.2	0.35
			42.28	200.15	299.29	570.61	614.88	527.34	477.84			0.37	0.43	0.49	0.36
			110.54	107.21	158.65	289.12	415.75	464.28	897.13			0.55	0.39	0.31	0.23
			57.1	146.84	244.48	372.75	378.98	585.13	864			0.39	0.24	0.43	0.21
			88.01	110.54	137.44	221.97	497.15	500.09	552.06			0.59	0.33	0.21	0.22
			169.71	112.56	181.97	276.58	420.45	420.46	1049.04			0.76	0.24	0.35	0.18
			184.21	281.77	125.18	224.62	321.26	892.9	1029.69			0.47	0.25	0.26	0.23
			99.59	289.68	315.27	536.61	655.24	733.97	914.21			0.73	0.46	0.5	0.28
			114.4	169.95	365.69	588.6	644.64	722.36	580.5			0.42	0.53	0.52	0.1
			55.36	180.48	395.14	570.58	550.04	556.67	944.7
		MLN4924	40.94	185.49	105.24	223.16	303.46	400.82	524.67
			108.6	138.21	150.07	345.84	456.52	402.12	601.13
			141.94	158.84	189.42	262.83	581.12	524.36	481.07
			87.49	158.84	265.34	294.49	321.43	340.79	387.36
			70.85	46.59	259.17	275	442.1	426.33	433.63
			87.87	57.96	140.55	364.73	269.93	330.05	491.61
			130.55	149.21	140.48	334.01	278.95	372.56	665.61
			94.89	152.34	128.72	325.42	461.78	522.07	571.58
			104.95	96.61	244.14	209.45	440.62	574.94	647.85
			88.39	228.98	158.91	437.4	410.7	400.1	752.55
		V-9302	130.67	185.49	155.42	286.33	410.96	524.78	578.97
			110.57	138.21	177.11	246.79	355.08	351.26	391.05
			177.29	158.84	433.52	495.53	666.23	755.7	699.57
			81.54	158.84	226.6	218.65	471.45	755.66	446.88
			33.04	46.59	76.65	294.91	227.24	296.26	467.49
			28.2	57.96	78.69	352.58	236.05	259.63	652.95
			121.46	341.1	401.64	271.61	339.12	436.43	450.82
			196.1	152.34	212.78	321.45	504.01	573.64	664.32
			98.69	96.61	204.72	317.16	340.31	371.52	521.53
			72.19	228.98	306.14	586.43	285.48	353.45	656.63
		MLN+V-9302	112.68	165.9	154.85	339.26	363.06	311.5	404.97
			74.35	87.54	144.07	318.28	345.15	410.56	385.44
			97.65	108.63	142.62	208.53	255.61	328.16	474.27
			81.26	111.24	222.37	185.9	249.69	372.09	454.6
			120.42	190.18	146.91	250.28	318.08	407.46	451.14
			65.12	108.34	207.84	298.06	369.66	437.26	421.71
			99.14	172.94	157.56	234.5	207.49	313.7	409.51
			74.24	100.35	204.14	298.2	263.62	160.9	450.57
			141.81	248.67	134.19	334.25	360.75	335.37	351.9
			177.45	236.22	184.26	227.97	258.25	115.25	468.28

## Sheet: Figure 7
	Figure 7c				Figure 7d				Figure 7e
	High SPOP	Low SPOP			High ASCT2	Low ASCT2			High ASCT2	Low ASCT2
	100	0			0	100			84.4	15.6
	65.3	34.7			69.4	30.6			61.5	38.5
	Figure 7f				Figure 7g			Figure 7h
		SPOP high ASCT2 low (n=39)	SPOP low ASCT2 high (n=53)		Normal	Tumour		Normal	Tumour
	60	0			0.026455	0.019179		0.138754	0.255872
	60	0			0.04799	0.019273		0.119159	0.326562
	60	0			0.034821	0.025129		0.130374	0.287507
	60	0			0.036179	0.029069		0.158174	0.133882
	60	0			0.035093	0.032717		0.107526	0.126466
	60	0			0.030521	0.018204		0.082774	0.213362
	60	0			0.041556	0.025597		0.118003	0.241911
	60	0			0.038339	0.007806		0.088002	0.258048
	60	0			0.028558	0.03489		0.124679	0.151572
	60	0			0.012948	0.032437		0.141149	0.1772
	60	0			0.032532	0.014085		0.127283	0.448886
	17	1			0.024478	0.014478		0.145332	0.213756
	60	0
	60	0
	60	0
	60	0
	60	0
	60	0
	60	0
	60	0
	60	0
	60	0
	60	0
	60	0
	60	0
	60	0
	60	0
	24	1
	23	1
	41	1
	60	0
	60	0
	60	0
	60	0
	60	0
	60	0
	60	0
	60	0
	60	0
	60		0
	3		1
	60		0
	60		0
	60		0
	30		1
	60		0
	60		0
	56		1
	15		1
	26		1
	60		0
	60		0
	59		1
	60		0
	60		0
	60		0
	60		0
	50		1
	60		0
	39		1
	60		0
	60		0
	60		0
	60		0
	60		0
	60		0
	60		0
	60		0
	60		0
	60		0
	60		0
	60		0
	60		0
	60		0
	38		1
	60		0
	60		0
	60		0
	60		0
	60		0
	44		1
	60		0
	43		1
	60		0
	60		0
	60		0
	14		1
	53		1
	54		1
	13		1
	14		1
	50		1

## Sheet: Supplementary Figure 1
	Figure S1a				Figure S1b				Figure S1c
	0 nM	300 nM			0 nM	300 nM			0 nM	300 nM
	1133658	351852			1085908	508861			7.98767	3.5758
	1017390	467282			1010057	496415			5.95554	2.68857
	827524	366202			929791	501505			7.49495	5.42524
	Figure S1d					Figure S1e
	0 nM	100 nM	300 nM	1000 nM		0 nM	100 nM	300 nM	1000 nM
	100	182.78	320.98	738.98		100	178.62	433.38	965.73
	100	173.64	185.77	322.16		100	215.84	240.71	438.04
	100	163.4	297.94	894.1		100	175.61	367.08	841.99
	Figure S1f
		100% Gln			25% Gln			12.5% Gln
	0 nM	100	100	100	96	90	86	93	102	89
	30 nM	85	67	73	71	62	55	58	51	41
	100 nM	32	29	28	20	20	15	16	23	22
	Figure 1h
		0 nM			100 nM			300 nM			1000 nM
	ASCT2	1	1.01	1.04	1.56	1.15	1.54	1.2	1.77	1.17	1.82	0.94	2.05
	SNAT1	1	1.02	1.01	1.46	1.5	1.44	1.96	1.95	2.27	1.31	1.6	2.41
	SNAT2	1	1.02	1.01	1.28	1.19	1.28	1.85	2.12	1.51	2.15	1.38	1.32
	GLS	1	1.02	1.02	1.32	1.18	1.36	1.8	1.87	1.71	1.46	1.79	2.01
	GOT2	1	1.01	1	0.89	0.94	0.81	1.7	1.6	1.92	1.86	2.01	1.23
	GLUD1	1	1.01	1.02	1.45	1.02	1.57	1.23	2.07	0.83	1.12	1.45	0.89
	Figure S1l
		si-NC			si-ASCT2#1			si-ASCT2#2
	0 nM	100	100	100	77.95	75.45	76.03	73.72	87.12	51.83
	300 nM	143.18	167.21	209.13	55.79	107.05	133.76	73.19	122.37	52.94
	Figure S1m
		si-NC			si-ASCT2#1			si-ASCT2#2
	0 nM	100	100	100	87.94	86.6	76.19	80.57	90.1	63.77
	300 nM	153.99	234.75	268.65	57.01	121.91	133.58	75.67	159.62	47.66
	Figure S1n
		si-NC			si-ASCT2#1			si-ASCT2#2
	0 nM	100	100	100	37.75	63.16	56.99	25.51	31.58	26.88
	300 nM	54.08	60	54.84	20.41	25.26	30.11	6.12	12.63	10.75

## Sheet: Supplementary Figure 2
	Figure S2e
	Position	CDS Mutation	AA Mutation	Legacy Mutation ID	Count	Type
	78	c.232G>A	p.E78K	COSM980815	8	Substitution - Missense
	288	c.862_894del	p.M288_S298del	COSM6961394	3	Deletion - In frame
	354	c.1060C>T	p.R354C	COSM6789218	3	Substitution - Missense
		c.-189+752A>T	p.?	COSN22694088	2	Unknown
	38	c.114C>G	p.I38M	COSM7449722	2	Substitution - Missense
	130	c.388G>C	p.D130H	COSM2698399	2	Substitution - Missense
		c.480+2176T>C	p.?	COSN22532351	2	Unknown
	47	c.139G>T	p.E47*	COSM6958970	2	Substitution - Nonsense
	240	c.718C>T	p.R240*	COSM980807	2	Substitution - Nonsense
	79	c.235G>A	p.E79K	COSM6904351	2	Substitution - Missense
	99	c.296G>A	p.R99Q	COSM6934695	2	Substitution - Missense
		c.980+40G>C	p.?	COSN21523653	2	Unknown
		c.715-243G>C	p.?	COSN22502251	2	Unknown
	189	c.565G>A	p.E189K	COSM6932544	2	Substitution - Missense
		c.980+409G>C	p.?	COSN21523652	2	Unknown
	235	c.705G>C	p.E235D	COSM6936668	2	Substitution - Missense
		c.201-978C>A	p.?	COSN191680	2	Unknown
		c.981-406G>T	p.?	COSN21522790	2	Unknown
		c.981-576G>C	p.?	COSN22399623	2	Unknown
		c.980+641G>T	p.?	COSN21522791	2	Unknown
		c.659-866C>G	p.?	COSN5179319	2	Unknown
		c.838-469G>C	p.?	COSN21522792	2	Unknown
		c.-66-8722G>C	p.?	COSN22006217	2	Unknown
	355	c.1063T>C	p.S355P	COSM6983092	2	Substitution - Missense
		c.-67+20319A>C	p.?	COSN20685211	1	Unknown
		c.*80_*107del	p.?	COSN22807962	1	Unknown
		c.480+3050G>T	p.?	COSN22060410	1	Unknown
		c.-66-17929A>C	p.?	COSN24005725	1	Unknown
		c.837+2487T>G	p.?	COSN21376645	1	Unknown
		c.-67+994G>C	p.?	COSN21648234	1	Unknown
	183	c.549G>T	p.E183D	COSM6906243	1	Substitution - Missense
	201	c.601G>C	p.D201H	COSM436808	1	Substitution - Missense
	324	c.972C>T	p.F324=	COSM6353874	1	Substitution - coding silent
	353	c.1059C>T	p.Y353=	COSM7682282	1	Substitution - coding silent
	188	c.564del	p.D188Efs*3	COSM5833325	1	Deletion - Frameshift
		c.-66-13037A>G	p.?	COSN20935398	1	Unknown
		c.-66-24600T>A	p.?	COSN22768293	1	Unknown
		c.-67+16464T>A	p.?	COSN21353057	1	Unknown
		c.-67+2335dup	p.?	COSN22779485	1	Unknown
		c.838-1149C>T	p.?	COSN22614221	1	Unknown
		c.-66-25609G>T	p.?	COSN22159461	1	Unknown
		c.-66-5973G>T	p.?	COSN20631469	1	Unknown
	325	c.973A>G	p.I325V	COSM6499032	1	Substitution - Missense
	140	c.418G>A	p.D140N	COSM980809	1	Substitution - Missense
	195	c.582_583insAGTTAGGAGGACTGTGGGAGAG	p.E195Sfs*2	COSM7688423	1	Insertion - Frameshift
	290	c.868_875del	p.E290Pfs*4	COSM9358558	1	Deletion - Frameshift
		c.838-1150G>T	p.?	COSN21666630	1	Unknown
		c.-66-331G>T	p.?	COSN22292323	1	Unknown
		c.-66-537G>C	p.?	COSN21915428	1	Unknown
		c.353-1G>A	p.?	COSM3819898	1	Unknown
		c.-67+2555G>C	p.?	COSN21647530	1	Unknown
		c.-67+1491G>A	p.?	COSN22762559	1	Unknown
		c.200+577C>G	p.?	COSN20712315	1	Unknown
		c.-67+23150T>A	p.?	COSN22595427	1	Unknown
		c.201-1212G>T	p.?	COSN22476710	1	Unknown
		c.-66-10709A>C	p.?	COSN21969990	1	Unknown
		c.-67+25116C>G	p.?	COSN22633914	1	Unknown
	133	c.397T>G	p.F133V	COSM219965	1	Substitution - Missense
		c.*650G>A	p.?	COSN30164964	1	Unknown
		c.-66-712G>A	p.?	COSN22291303	1	Unknown
		c.*740G>T	p.?	COSN30165454	1	Unknown
		c.*193G>T	p.?	COSN30165529	1	Unknown
		c.-66-1204G>A	p.?	COSN20838849	1	Unknown
		c.-66-9853A>T	p.?	COSN21442353	1	Unknown
		c.-66-11476C>T	p.?	COSN21318472	1	Unknown
	10	c.28C>A	p.P10T	COSM4390969	1	Substitution - Missense
		c.-66-505G>A	p.?	COSN20839216	1	Unknown
		c.-188-684T>G	p.?	COSN21648235	1	Unknown
		c.481-2697G>C	p.?	COSN22640759	1	Unknown
		c.-66-23195C>G	p.?	COSN24149296	1	Unknown
		c.481-3508G>T	p.?	COSN20711021	1	Unknown
		c.-188-504T>C	p.?	COSN21647531	1	Unknown
		c.-66-3273C>T	p.?	COSN22739777	1	Unknown
		c.-67+8588T>C	p.?	COSN24051364	1	Unknown
		c.*308C>T	p.?	COSN22067516	1	Unknown
	102	c.306C>A	p.F102L	COSM6906244	1	Substitution - Missense
		c.-67+13667G>A	p.?	COSN21731674	1	Unknown
		c.-189+873T>C	p.?	COSN22450853	1	Unknown
		c.-67+21111G>C	p.?	COSN24083258	1	Unknown
		c.-67+10933A>T	p.?	COSN21503558	1	Unknown
		c.837+678G>A	p.?	COSN21516405	1	Unknown
		c.-67+13717C>T	p.?	COSN22332573	1	Unknown
		c.*1237G>A	p.?	COSN21515106	1	Unknown
		c.-67+9981C>T	p.?	COSN21352420	1	Unknown
		c.715-249A>G	p.?	COSN22288777	1	Unknown
		c.658+1056A>C	p.?	COSN22081725	1	Unknown
		c.*862A>C	p.?	COSN22510605	1	Unknown
		c.-66-170C>T	p.?	COSN21932410	1	Unknown
		c.201-233C>G	p.?	COSN20913813	1	Unknown
		c.-67+10583G>T	p.?	COSN22332287	1	Unknown
		c.480+7C>T	p.?	COSM5964358	1	Unknown
	221	c.662G>A	p.R221H	COSM7692011	1	Substitution - Missense
	264	c.792A>G	p.P264=	COSM5767027	1	Substitution - coding silent
		c.838-2424C>T	p.?	COSN21062125	1	Unknown
		c.-188-621A>T	p.?	COSN22150736	1	Unknown
		c.481-798A>C	p.?	COSN21518383	1	Unknown
		c.-67+16713G>T	p.?	COSN21940019	1	Unknown
		c.-66-22760C>G	p.?	COSN24228121	1	Unknown
		c.838-182G>C	p.?	COSN21523654	1	Unknown
	55	c.164C>G	p.S55C	COSM4390900	1	Substitution - Missense
	285	c.853T>G	p.L285V	COSM2698389	1	Substitution - Missense
		c.-67+4142G>A	p.?	COSN21665686	1	Unknown
		c.481-318C>T	p.?	COSN24012009	1	Unknown
		c.-66-15118G>A	p.?	COSN22147016	1	Unknown
		c.-66-579G>C	p.?	COSN20839217	1	Unknown
		c.481-1005A>G	p.?	COSN20685210	1	Unknown
		c.-66-9513C>G	p.?	COSN21495485	1	Unknown
		c.-67+25472A>T	p.?	COSN20853543	1	Unknown
		c.-66-25891A>G	p.?	COSN21539418	1	Unknown
		c.481-287C>G	p.?	COSN21375673	1	Unknown
		c.-67+2084G>C	p.?	COSN22454917	1	Unknown
		c.*1239G>A	p.?	COSN30165431	1	Unknown
		c.-67+5772C>T	p.?	COSN21309265	1	Unknown
		c.-66-5743C>T	p.?	COSN21371119	1	Unknown
		c.*292G>A	p.?	COSN24283407	1	Unknown
	61	c.181G>C	p.A61P	COSM5774198	1	Substitution - Missense

## Sheet: Supplementary Figure 3
									Figure S3d
									Time after CHX (h)	si-NC			si-SPOP#2
									0	0	0	0	0	0	0
									3	-0.65842	-0.85584	-0.92768	-0.53738	-0.46964	-0.47489
									6	-1.93027	-1.50029	-1.75663	-1.15469	-1.02438	-0.91625
									9	-1.62738	-1.54189	-1.54516	-1.10207	-1.395	-1.2586
									12	-1.94769	-1.96064	-2.59438	-1.30305	-1.42473	-1.71977
									Figure S3e
									Time after CHX (h)	si-NC			si-SPOP#1
									0	0	0	0	0	0	0
									3	-0.23222	-0.28812	-0.32422	-0.24272	-0.22458	-0.19112
									6	-0.49841	-0.27404	-0.51201	-0.18536	-0.22936	-0.20627
									9	-0.75204	-0.42915	-0.71192	-0.48117	-0.26897	-0.29763
									12	-1.1548	-0.92993	-1.27036	-0.62573	-0.56855	-0.69533
									Figure S3f
									Time after CHX (h)	si-NC			si-SPOP#2
									0	0	0	0	0	0	0
									3	-0.00187	-0.31728	-0.41993	-0.09557	-0.04655	-0.15552
									6	-0.68319	-0.19338	-0.68631	-0.27085	-0.13996	-0.15225
									9	-0.49602	-1.07752	-1.25209	-0.22442	-0.02232	-0.1007
									12	-1.10896	-1.73877	-1.79757	-0.28788	-0.10983	-0.29048

## Sheet: Supplementary Figure 4
	Figure S4e
	Time after CHX (h)	si-NC			si-CK1δ#2
	0	0	0	0	0	0	0
	3	-0.64218	-0.83388	-0.54683	-0.21998	-0.4511	-0.44218
	6	-0.95925	-1.23297	-1.21922	-0.43471	-0.77086	-0.59329
	9	-1.23942	-1.71275	-1.68375	-0.60481	-0.97879	-0.69721
	12	-1.58817	-1.64928	-1.73081	-1.1565	-1.32785	-0.94325
	Figure S4g
	Time after CHX (h)	si-NC			si-CK1δ#1
	0	0	0	0	0	0	0
	3	-0.13936	-0.01741	-0.31929	-0.1291	-0.03369	-0.04612
	6	-0.55799	-0.48956	-0.32067	-0.3716	-0.20035	-0.02208
	9	-0.66465	-0.71688	-0.98056	-0.47303	-0.16888	-0.03772
	12	-0.85564	-1.41682	-1.10578	-0.4803	-0.18095	-0.22403
	Figure S4i
	Time after CHX (h)	si-NC			si-CK1δ#2
	0	0	0	0	0	0	0
	3	-0.29165	-0.30074	-0.42137	-0.05176	-0.05603	-0.10262
	6	-0.29553	-0.56567	-0.50854	-0.5914	-0.14086	-0.27226
	9	-0.5065	-0.83813	-0.93894	-0.31607	-0.14786	-0.30843
	12	-1.04207	-1.08488	-1.10363	-0.14101	-0.2718	-0.36951

[truncated: 5 more sheets: Supplementary Fifure 5, Supplementary Figure 6, Supplementary Figure 7, Supplementary Figure 8, Supplementary Figure 9]
